# Supplementary material for: Genome-Wide Identification and Expression Analysis of MYB Transcription Factor Family in Response to Various Abiotic Stresses in Coconut (Cocos nucifera L.)
Source: Int J Mol Sci. 2024 Sep 18;25(18):10048. doi: 10.3390/ijms251810048 (PMC11432468; doi:10.3390/ijms251810048)
Supplement: Supplementary file 1 [file ijms-25-10048-s001.zip]

Archive with 2 entries (2 files):
- ijms-3189138-supplementary datesets S1 and S2.pdf
- ijms-3189138-supplementary tables S1-S10.pdf
